# Supplementary material for: Gamification in Rehabilitation of Patients With Musculoskeletal Diseases of the Shoulder: Scoping Review
Source: JMIR Serious Games. 2020 Aug 25;8(3):e19914. doi: 10.2196/19914 (PMC7479582; doi:10.2196/19914)
Supplement: Multimedia Appendix 4 [file games_v8i3e19914_app4.xlsx]

## Sheet: Overview
								Game characteristics
Number	Author	Year	Paper	Target group	Field of Application	Rehabilitation phase	Motivation aspects	Game (developement)	Game (number)	Game components	Game mechanics	Game dynamics	Evaluation
1	Lucchesi, Lorussi et al.	2018	Daily Life Self-management and Self-treatment of Musculoskeletal Isorders Through SHOULPHY	Impingement syndrom	Execution of exercises, telerehabilitation, creating/adjusting training plans, monitoring training progress, monitoring adherence, disease management	Outpatient rehabilitation at home	Interactive	In-house	Game-like	Points, avatars, achievements	Game feedback, therapy feedback	Follow the path	Motivation (presumption/conclusion), adherence, technical feasibility
2	Nava, Mejia et al.	2015	Prototype of a Shoulder and Elbow Occupational Health Care Exergame	MSD of the shoulder/upper limbs	Execution of exercises, monitoring training progress, education/information	Outpatient rehabilitation at home	Fun/Enjoyable/Enternaining, Interactive, Engaging, Distraction from pain or anxiety, Distraction from the exercising	In-house	Single game	Points, messages/information, progress bars, levels	Game feedback, therapy feedback, education	Touch the target	Motivation (pilot testing), acceptance
3	Arif, Maulidevi et al.	2018	An Interactive Kinect-Based Game Development for Shoulder Injury Rehabilitation	Frozen shoulder	Execution of exercises	Outpatient at a rehabilitation facility	Fun/Enjoyable/Enternaining, Engaging, Avoids boredom	In-house	Single game	Points, tasks, avatars, levels	Dynamic difficulty adjustment	Touch the target	Technical feasibility
4	Budziszewski	2013	A Low Cost Virtual Reality System for Rehabilitation of Upper Limb	Impingement syndrom, elbow fractures, radius fractures	Execution of exercises, telerehabilitation, creating/adjusting training plans, monitoring training progress	Outpatient rehabilitation at home	Motivating	In-house	Multiple games	Tasks, avatars, progress bars	Game feedback, time	Follow the path, point and shoot the target	Usability
5	Chang, Chang et al.	2012	An interactive game-based shoulder wheel system for rehabilitation	Musculoskeletal shoulder pain	Execution of exercises, telerehabilitation, creating/adjusting training plans, monitoring training progress	Outpatient rehabilitation at home or at a rehabilitation facility	Interactive, Engaging, Distraction from pain or anxiety, Distraction from the exercising	In-house	Multiple games	Points, tasks	Game feedback	Touch the target, point and shoot the target	Motivation (presumption/conclusion), acceptance
6	Chang, Chang et al.	2010	THE DESIGN OF A SHOULDER REHABILITATION GAME SYSTEM
7	Chung, Chen	2017	The App Game Interface Design for Frozen Shoulder Rehabilitation	Frozen shoulder	Execution of exercises	Outpatient rehabilitation at home	Fun/Enjoyable/Enternaining, Avoids boredom, Distraction from pain or anxiety, Distraction from the exercising, Better understanding/quicker learning	In-house	Single game	Points, messages/information, progress bars, levels (simple difficulty adjustment), achievements, social media	Game feedback, therapy feedback, winning condition, education, dynamic difficulty adjustment, rewards	Follow the path, touch the target	Usability
8	Dahl-Popolizio, Loman et al.	2014	Comparing Outcomes of Kinect Videogame-Based Occupational/Physical Therapy Versus Usual Care	Frozen shoulder, humerus fractures, rotator cuff tears, impingement syndrom	Execution of exercises	Outpatient at a rehabilitation facility	Fun/Enjoyable/Enternaining	In-house	Game-like	Avatars, progress bars	Game feedback, education	Follow the path	Usability, medical effectiveness, acceptance
9	Du, Shih et al.	2018	An IMU-compensated skeletal tracking system using Kinect for the upper limb	Frozen shoulder	Execution of exercises	Outpatient rehabilitation at home	Avoids boredom	In-house	Multiple games	Points, tasks, levels (simple difficulty adjustment)	Game feedback, time, winning condition	Follow the path, free movement, move the target	Technical feasibility
10	Fernandez-Cervantes, Stroulia et al.	2015	Serious Rehabilitation Games with Kinect	Shoulder injuries	Execution of exercises	Outpatient rehabilitation at home	Motivating	In-house	Single game	Points, tasks, avatars, messages/information, audio content, achievements	Game feedback, therapy feedback	Follow the path
11	Fikar, Schoenauer et al.	2013	The Sorcerer's Apprentice A serious game aiding rehabilitation in the context of Subacromial Impingement Syndrome	Impingement syndrom	Execution of exercises, monitoring training progress	Outpatient rehabilitation at home	Engaging, Avoids boredom	In-house	Single game	Points, tasks, avatars, messages/information, progress bars, levels, unlocking content, virtual goods, collections	Game feedback, therapy feedback, rewards, collections	Touch the target, point and shoot the target, free movement	Motivation (presumption/conclusion)
12	Gama, Chaves et al.	2012	Guidance and Movement Correction Based on Therapeutics Movements for Motor Rehabilitation Support Systems	Shoulder injuries	Execution of exercises	Outpatient rehabilitation at home	Fun/Enjoyable/Enternaining, Interactive, Avoids boredom, Distraction from pain or anxiety	In-house	Game-like	Points, messages/information, progress bars, achievements	Game feedback, therapy feedback, winning condition	Touch the target	Motivation (pilot testing), technical feasibility, usability
13	Huang, Lee et al.	2014	Intelligent Frozen Shoulder Rehabilitation	Frozen shoulder	Execution of exercises, creating/adjusting training plans, monitoring training progress	Outpatient rehabilitation at home or at a rehabilitation facility	Fun/Enjoyable/Enternaining, Interactive, Avoids boredom, Distraction from pain or anxiety, Distraction from the exercising, Better understanding/quicker learning	In-house	Multiple games	Points, tasks, audio content, levels (simple difficulty adjustment)	Game feedback, therapy feedback, time, challenge, education	Follow the path, touch the target, point and shoot the target, move the target	Technical feasibility, medical effectiveness
14	Yeh, Lee et al.	2014	The Development of Interactive Shoulder Joint Rehabilitation System Using Virtual Reality in Association with Motion-Sensing Technology
15	Huang, Yu et al.	2017	Designing an exergaming system for exercise bikes using kinect sensors and Google Earth	Musculoskeletal shoulder pain	Execution of exercises	Prevention	Fun/Enjoyable/Enternaining	In-house	Single game	Tasks, messages/information		Follow the path, free movement	Motivation (presumption/conclusion), technical feasibility, acceptance
16	Mangal, Pal et al.	2017	Frozen Shoulder Rehabilitation using Microsoft Kinect	Frozen shoulder	Execution of exercises	Inpatient and outpatient rehabilitation	Interactive	In-house	Multiple games	Points, audio content, progress bars	Game feedback, therapy feedback, collections	Follow the path, catch the target	Motivation (pilot testing), technical feasibility
17	Muñoz, Casero et al.	2019	Usability Study of a Kinect-Based Rehabilitation Tool for the Upper Limbs	MSD of the shoulder/upper limbs	Execution of exercises	Outpatient rehabilitation at home	Fun/Enjoyable/Enternaining, Engaging, Comfortable	In-house	Multiple games	Points, tasks, messages/information, battles	Game feedback, winning condition	Point and shoot the target, catch the target	Motivation (presumption/conclusion), usability
18	Pekyavas, Ergun	2017	Comparison of virtual reality exergaming and home exercise programs in patients with subacromial impingement syndrome and scapular dyskinesis: Short term effect	Impingement syndrom	Execution of exercises	Outpatient rehabilitation at home	Motivating	Off-the-shelf	Multiple games				Medical effectiveness
19	Pinto, Carvalho et al.	2018	Adaptive Gameplay and Difficulty Adjustment in a Gamified Upper-Limb Rehabilitation	MSD of the shoulder/upper limbs	Execution of exercises, creating/adjusting training plans	Outpatient rehabilitation at home	Interactive, Engaging, Avoids boredom, Better understanding/quicker learning, Avoids frustration	In-house	Multiple games	Points, tasks, avatars, messages/information, audio content, levels, achievements	Game feedback, therapy feedback, challenge, dynamic difficulty adjustment	Follow the path, touch the target, point and shoot the target	Motivation (presumption/conclusion), acceptance
20	Powell, Powell	2015	Therapy-led Design of Home-Based Virtual Rehabilitation	Shoulder injuries	Execution of exercises	Outpatient rehabilitation at home	Fun/Enjoyable/Enternaining, Interactive, Engaging, Distraction from pain or anxiety	In-house	Single game	Tasks, audio content, levels (simple difficulty adjustment)	Game feedback, time, dynamic difficulty adjustment	Point and shoot the target, move the target	No Evaluation
21	Quevedo, Ortiz et al.	2017	Assistance System for Rehabilitation and Valuation of Motor Skills	Frozen shoulder, humerus fractures, rotator cuff tears, impingement syndrom, rheumatoid arthritis	Execution of exercises, monitoring training progress	Outpatient rehabilitation at home	Comfortable	In-house	Game-like	Messages/information, audio content	Game feedback	Follow the path	No Evaluation
22	Rahman, Kankanhalli et al.	2016	GEAR: A Mobile Game-Assisted Rehabilitation System	Frozen shoulder	Execution of exercises, telerehabilitation, creating/adjusting training plans, monitoring training progress, monitoring adherence	Outpatient rehabilitation at home	Fun/Enjoyable/Enternaining, Engaging	In-house	Single game	Points, tasks, avatars, levels	Game feedback, time, challenge	Touch the target	Motivation (pilot testing), adherence, technical feasibility, usability
23	Rahman, Wadhwa et al.	2016	GEAR Analytics Clinician Dashboard for a Mobile Game Assisted Rehabilitation System
24	Rizzo, Thai et al.	2017	Structured Wii protocol for rehabilitation of shoulder impingement syndrome	Impingement syndrom	Execution of exercises	Outpatient at a rehabilitation facility	Fun/Enjoyable/Enternaining, Avoids boredom	Off-the-shelf	Multiple games				Motivation (presumption/conclusion), adherence, technical feasibility, medical effectiveness
25	Shroeder, Kunanec et al.	2014	Rapid Recovery: A Kayaking-Based Exergame for Shoulder Rehabilitation and Physical Fitness	MSD of the shoulder, neurological diseases	Execution of exercises	Outpatient rehabilitation at home	Fun/Enjoyable/Enternaining, Interactive, Engaging, Avoids boredom	In-house	Single game	Points, tasks, avatars, levels, unlocking content, teams	Game feedback, time, competition	Free movement	Motivation (pilot testing), usability
26	Shewaga, Rojas et al.	2015	Alpha Testing of the Rapid Recovery Kayaking-Based Exergame
27	Symeonidis, Kavallieratou (Hg.)	2016	Development and Assessment of a Physiotherapy System Based on Serious Games	MSD of the shoulder/upper limbs	Execution of exercises, telerehabilitation, creating/adjusting training plans, monitoring training progress	Outpatient rehabilitation at home	Motivating	In-house	Multiple games	Points, tasks, avatars	Game feedback, winning condition	Touch the target	Technical feasibility, acceptance
28	Vogt, Pirrò et al.	2010	PhysioSonic - Evaluated Movement Sonification as Auditory Feedback in Physiotherapy	Shoulder injuries	Execution of exercises, education/information	Inpatient rehabilitation	Interactive, Avoids boredom, Better understanding/quicker learning	In-house	Single game	Audio content, levels (simple difficulty adjustment)	Game feedback, therapy feedback	Touch the target	Motivation (presumption/conclusion), medical effectiveness
29	Wiederhold, Wiederhold	2006	Evaluation of virtual reality therapy in augmenting the physical and cognitive rehabilitation of war veterans	MSD of the shoulder, amputation	Execution of exercises	Inpatient rehabilitation	Fun/Enjoyable/Enternaining, Interactive, Engaging, Comfortable	Off-the-shelf	Multiple games				Motivation (presumption/conclusion), usability, medical effectiveness
30	Yin, Xu	2018	A wearable rehabilitation game controller using IMU sensor	Frozen shoulder, neurological diseases	Execution of exercises	Outpatient rehabilitation at home	Motivating	In-house	Single game	Points, tasks, levels, leaderboards	Game feedback, therapy feedback	Free movement	No Evaluation
31	Shi, Peng (Hg.)	2018	A VR-based user interface for the upper limb rehabilitation	Shoulder injuries	Execution of exercises, creating/adjusting training plans	Outpatient rehabilitation at home	Interactive, Engaging	In-house	Game-like	Tasks, avatars, audio content, levels (simple difficulty adjustment)	Game feedback, challenge	Follow the path	Usability
